# Supplementary material for: Evaluation of PLA-Based Composite Films Filled with Cu2(OH)3NO3 Nanoparticles as an Active Material for the Food Industry: Biocidal Properties and Environmental Sustainability
Source: Polymers (Basel). 2024 Jun 23;16(13):1772. doi: 10.3390/polym16131772 (PMC11243838; doi:10.3390/polym16131772)
Supplement: Supplementary file 1 [file polymers-16-01772-s001.zip]

Archive with 1 entries (1 files):
- polymers-3034951-supplementary.pdf
